# Supplementary material for: Transdiagnostic neurocognitive subgroups and functional course in young people with emerging mental disorders: a cohort study
Source: BJPsych Open. 2020 Mar 19;6(2):e31. doi: 10.1192/bjo.2020.12 (PMC7176869; doi:10.1192/bjo.2020.12)
Supplement: Supplementary file 1 [file S2056472420000125sup001.zip]

Archive with 11 entries (11 files):
- Crouse_BJPsychOpen-09-0145_R1_Supplementary_Table_1.docx
- Crouse_BJPsychOpen-09-0145_R1_Supplementary_Table_2.docx
- Crouse_BJPsychOpen-09-0145_R1_Supplementary_Table_3.docx
- Crouse_BJPsychOpen-09-0145_R1_Supplementary_Table_4.docx
- Crouse_BJPsychOpen-09-0145_R1_Supplementary_Table_5.docx
- Crouse_BJPsychOpen-09-0145_R1_Supplementary_Table_6.docx
- Crouse_BJPsychOpen-09-0145_R1_Supplementary_Table_7.docx
- Crouse_BJPsychOpen-09-0145_R1_Supplementary_Table_8.docx
- Crouse_BJPsychOpen-09-0145_R1_Supplementary_Table_9.docx
- Crouse_BJPsychOpen-09-0145_Supplementary_Figure_1.docx
- Crouse_BJPsychOpen-09-0145_Supplementary_Figure_2.docx
